# Supplementary material for: Tough magnesium phosphate-based 3D-printed implants induce bone regeneration in an equine defect model
Source: Biomaterials. Author manuscript; Available in PMC 2020 Dec 1. (PMC7116184; doi:10.1016/j.biomaterials.2020.120302)
Supplement: Supplementary files [file EMS96605-supplement-Supplementary_files.zip]

Archive with 2 entries (2 files):
- 1-s2.0-S0142961220305482-mmc1.mp4
- 1-s2.0-S0142961220305482-mmc2.doc
